# Supplementary material for: SGII: Systematic Identification of Essential lncRNAs in Mouse and Human Genome With lncRNA-Protein-Protein Heterogeneous Interaction Network
Source: Front Genet. 2022 Mar 21;13:864564. doi: 10.3389/fgene.2022.864564 (PMC8978670; doi:10.3389/fgene.2022.864564)
Supplement: Supplementary file 1 [file Table2.XLSX]

## Sheet: Table S2 - Mouse
Table S2 - Parameter optimizations - Mouse
Z	K	T	Sena	FPRb	Fisher's Exact Test Scorec
5	1	1	0.375	0.010515	4.19387
5	1	3	0.375	0.026921	3.00213
5	1	5	0.375	0.043736	2.3993
5	1	7	0.5	0.060183	3.11994
5	1	9	0.5	0.076467	2.72833
5	3	1	0.5	0.014606	5.50552
5	3	3	0.5	0.031012	4.22708
5	3	5	0.5	0.047828	3.50053
5	3	7	0.625	0.064275	4.2796
5	3	9	0.625	0.080558	3.80883
5	5	1	0.625	0.019966	6.75948
5	5	3	0.625	0.036372	5.48127
5	5	5	0.625	0.053187	4.67729
5	5	7	0.75	0.069634	5.54455
5	5	9	0.75	0.085918	5.01098
5	7	1	0.625	0.032199	5.7403
5	7	3	0.625	0.048605	4.86727
5	7	5	0.625	0.06542	4.24262
5	7	7	0.75	0.081867	5.13335
5	7	9	0.75	0.098151	4.67452
5	9	1	0.625	0.043941	5.0805
5	9	3	0.625	0.060347	4.41177
5	9	5	0.625	0.077162	3.89828
5	9	7	0.75	0.093609	4.7941
5	9	9	0.75	0.109893	4.39005
10	1	1	0.375	0.011824	4.04424
10	1	3	0.5	0.030971	4.22931
10	1	5	0.5	0.0502	3.42
10	1	7	0.625	0.069389	4.11952
10	1	9	0.75	0.088618	4.93264
10	3	1	0.5	0.015711	5.38127
10	3	3	0.625	0.034858	5.57157
10	3	5	0.625	0.054087	4.64195
10	3	7	0.75	0.073276	5.41489
10	3	9	0.875	0.092505	6.36567
10	5	1	0.625	0.018247	6.95176
10	5	3	0.75	0.037395	7.1349
10	5	5	0.75	0.056624	6.07204
10	5	7	0.875	0.075812	6.96262
10	5	9	1	0.095041	8.17062
10	7	1	0.625	0.019884	6.76825
10	7	3	0.75	0.039031	7.02496
10	7	5	0.75	0.05826	5.99926
10	7	7	0.875	0.077449	6.89849
10	7	9	1	0.096678	8.11142
10	9	1	0.625	0.020047	6.75074
10	9	3	0.75	0.039195	7.01423
10	9	5	0.75	0.058424	5.9921
10	9	7	0.875	0.077612	6.89216
10	9	9	1	0.096842	8.10555
15	1	1	0.375	0.011824	4.04424
15	1	3	0.5	0.031462	4.20278
15	1	5	0.5	0.051019	3.39315
15	1	7	0.625	0.070575	4.08413
15	1	9	0.75	0.090091	4.89094
15	3	1	0.5	0.013747	5.60888
15	3	3	0.625	0.033385	5.66334
15	3	5	0.625	0.052942	4.68703
15	3	7	0.75	0.072498	5.44201
15	3	9	0.875	0.092014	6.38161
15	5	1	0.625	0.014851	7.39186
15	5	3	0.75	0.03449	7.34255
15	5	5	0.75	0.054046	6.19111
15	5	7	0.875	0.073603	7.05143
15	5	9	1	0.093118	8.24149
15	7	1	0.625	0.01567	7.27722
15	7	3	0.75	0.035308	7.28232
15	7	5	0.75	0.054865	6.1527
15	7	7	0.875	0.074421	7.01823
15	7	9	1	0.093937	8.21116
15	9	1	0.625	0.01567	7.27722
15	9	3	0.75	0.035308	7.28232
15	9	5	0.75	0.054865	6.1527
15	9	7	0.875	0.074421	7.01823
15	9	9	1	0.093937	8.21116
20	1	1	0.375	0.011292	4.10291
20	1	3	0.5	0.031094	4.22264
20	1	5	0.5	0.050937	3.39582
20	1	7	0.625	0.070657	4.08171
20	1	9	0.75	0.090377	4.88292
20	3	1	0.5	0.011742	5.87771
20	3	3	0.625	0.031544	5.784
20	3	5	0.625	0.051387	4.74984
20	3	7	0.75	0.071107	5.49129
20	3	9	0.875	0.090827	6.42051
20	5	1	0.5	0.012233	5.80785
20	5	3	0.625	0.032035	5.75114
20	5	5	0.625	0.051878	4.7298
20	5	7	0.75	0.071598	5.47378
20	5	9	0.875	0.091318	6.40435
20	7	1	0.5	0.012315	5.79647
20	7	3	0.625	0.032117	5.74572
20	7	5	0.625	0.05196	4.72648
20	7	7	0.75	0.07168	5.47088
20	7	9	0.875	0.0914	6.40167
20	9	1	0.5	0.012315	5.79647
20	9	3	0.625	0.032117	5.74572
20	9	5	0.625	0.05196	4.72648
20	9	7	0.75	0.07168	5.47088
20	9	9	0.875	0.0914	6.40167
a Sen stands for Sensitivity, as Eq. (17) b FPR stands for False Positive Rate, as Eq. (18) c Fisher's Exact Test Score is defined in Eq. (19)

## Sheet: Table S2 - Human
Table S2 - Parameter optimizations - Human
Z	K	T	Sena	FPRb	Fisher's Exact Test Scorec
5	5	5	0.253968	0.059555	6.18691
5	5	10	0.269841	0.083826	4.91849
5	5	15	0.269841	0.108471	3.52291
5	5	20	0.285714	0.132198	2.93286
5	5	25	0.285714	0.156027	2.08088
5	10	5	0.412698	0.09484	10.5437
5	10	10	0.428571	0.119111	9.13249
5	10	15	0.428571	0.143756	7.35674
5	10	20	0.444444	0.167482	6.58085
5	10	25	0.444444	0.191311	5.25303
5	15	5	0.539683	0.13111	13.7879
5	15	10	0.555556	0.155381	12.4523
5	15	15	0.555556	0.180026	10.5687
5	15	20	0.571429	0.203753	9.74044
5	15	25	0.571429	0.227582	8.35751
5	20	5	0.650794	0.170712	16.4455
5	20	10	0.666667	0.194983	15.2602
5	20	15	0.666667	0.219627	13.3709
5	20	20	0.68254	0.243354	12.5845
5	20	25	0.68254	0.267183	11.1131
5	25	5	0.68254	0.212931	14.7395
5	25	10	0.698413	0.237202	13.8456
5	25	15	0.698413	0.261846	12.2243
5	25	20	0.714286	0.285573	11.6084
5	25	25	0.714286	0.309402	10.3018
10	5	5	0.253968	0.068869	5.36961
10	5	10	0.269841	0.104358	3.72321
10	5	15	0.285714	0.138419	2.57301
10	5	20	0.301587	0.173125	1.93798
10	5	25	0.301587	0.208546	1.06532
10	10	5	0.412698	0.104154	9.64903
10	10	10	0.428571	0.139642	7.62493
10	10	15	0.444444	0.173703	6.24657
10	10	20	0.460317	0.20841	5.13697
10	10	25	0.460317	0.24383	3.73548
10	15	5	0.539683	0.140424	12.9096
10	15	10	0.555556	0.175913	10.8604
10	15	15	0.571429	0.209973	9.35985
10	15	20	0.587302	0.24468	8.11139
10	15	25	0.587302	0.280101	6.43265
10	20	5	0.650794	0.180026	15.6078
10	20	10	0.666667	0.215514	13.6683
10	20	15	0.68254	0.249575	12.1838
10	20	20	0.698413	0.284282	10.9034
10	20	25	0.698413	0.319702	9.05516
10	25	5	0.68254	0.222177	14.0477
10	25	10	0.698413	0.257665	12.486
10	25	15	0.714286	0.291726	11.2581
10	25	20	0.730159	0.326433	10.0918
10	25	25	0.730159	0.361853	8.4623
15	5	5	0.269841	0.073356	5.68955
15	5	10	0.285714	0.113196	3.80482
15	5	15	0.301587	0.151574	2.63256
15	5	20	0.31746	0.191379	1.80649
15	5	25	0.333333	0.231729	1.14632
15	10	5	0.428571	0.108641	10.0309
15	10	10	0.444444	0.148481	7.7153
15	10	15	0.460317	0.186858	6.15661
15	10	20	0.47619	0.226664	4.86137
15	10	25	0.492063	0.267013	3.81089
15	15	5	0.555556	0.144911	13.3642
15	15	10	0.571429	0.184751	11.0007
15	15	15	0.587302	0.223129	9.28469
15	15	20	0.603175	0.262934	7.73197
15	15	25	0.619048	0.303284	6.5552
15	20	5	0.634921	0.169896	15.5808
15	20	10	0.650794	0.209736	13.2387
15	20	15	0.666667	0.248113	11.4806
15	20	20	0.68254	0.287919	9.96109
15	20	25	0.698413	0.328268	8.59538
15	25	5	0.650794	0.180638	15.5545
15	25	10	0.666667	0.220477	13.3103
15	25	15	0.68254	0.258855	11.6082
15	25	20	0.698413	0.298661	10.1243
15	25	25	0.714286	0.33901	8.80813
20	5	5	0.269841	0.075872	5.49197
20	5	10	0.301587	0.117955	4.0911
20	5	15	0.333333	0.158848	3.13563
20	5	20	0.349206	0.201849	2.16873
20	5	25	0.380952	0.244918	1.74498
20	10	5	0.428571	0.111156	9.80578
20	10	10	0.460317	0.15324	8.0794
20	10	15	0.492063	0.194133	6.97167
20	10	20	0.507937	0.237134	5.42558
20	10	25	0.539683	0.280203	4.79699
20	15	5	0.52381	0.135427	12.5116
20	15	10	0.555556	0.17751	10.7461
20	15	15	0.587302	0.218404	9.56196
20	15	20	0.603175	0.261405	7.77365
20	15	25	0.634921	0.304473	6.95922
20	20	5	0.52381	0.143008	11.8445
20	20	10	0.555556	0.185091	10.2206
20	20	15	0.587302	0.225984	9.1208
20	20	20	0.603175	0.268985	7.51589
20	20	25	0.634921	0.312054	6.78796
20	25	5	0.539683	0.147359	12.2988
20	25	10	0.571429	0.189442	10.6749
20	25	15	0.603175	0.230335	9.56981
20	25	20	0.619048	0.273336	7.91076
20	25	25	0.650794	0.316405	7.15507
a Sen stands for Sensitivity, as Eq. (17) b FPR stands for False Positive Rate, as Eq. (18) c Fisher's Exact Test Score is defined in Eq. (19)

## Sheet: Table S2 - Mouse homologs
Table S2 - Parameter optimizations - Mouse homologs
Z	K	T	Sena	FPRb	Fisher's Exact Test Scorec
5	1	1	0.363636	0.010475	5.41022
5	1	3	0.363636	0.026883	3.82354
5	1	5	0.363636	0.043701	3.02381
5	1	7	0.363636	0.060191	2.51011
5	1	9	0.363636	0.076476	2.13598
5	3	1	0.454545	0.014567	6.53291
5	3	3	0.454545	0.030975	4.94051
5	3	5	0.454545	0.047792	4.03935
5	3	7	0.454545	0.064282	3.43439
5	3	9	0.454545	0.080568	2.98213
5	5	1	0.454545	0.019968	5.86484
5	5	3	0.454545	0.036376	4.60477
5	5	5	0.454545	0.053194	3.81958
5	5	7	0.454545	0.069684	3.27182
5	5	9	0.454545	0.085969	2.85389
5	7	1	0.545455	0.032162	6.34128
5	7	3	0.545455	0.04857	5.30254
5	7	5	0.545455	0.065387	4.56251
5	7	7	0.545455	0.081877	4.01019
5	7	9	0.545455	0.098163	3.57084
5	9	1	0.545455	0.043905	5.55583
5	9	3	0.545455	0.060313	4.76258
5	9	5	0.545455	0.077131	4.15611
5	9	7	0.545455	0.093621	3.68496
5	9	9	0.545455	0.109906	3.30056
10	1	1	0.363636	0.011784	5.21068
10	1	3	0.363636	0.030975	3.58841
10	1	5	0.363636	0.050207	2.79951
10	1	7	0.363636	0.069438	2.28559
10	1	9	0.454545	0.08867	2.79306
10	3	1	0.454545	0.015672	6.37787
10	3	3	0.454545	0.034862	4.69339
10	3	5	0.454545	0.054094	3.78525
10	3	7	0.454545	0.073325	3.16972
10	3	9	0.545455	0.092557	3.71256
10	5	1	0.454545	0.01825	6.05524
10	5	3	0.454545	0.03744	4.54475
10	5	5	0.454545	0.056672	3.69021
10	5	7	0.454545	0.075903	3.10072
10	5	9	0.545455	0.095135	3.64627
10	7	1	0.454545	0.019886	5.87352
10	7	3	0.454545	0.039077	4.45579
10	7	5	0.454545	0.058308	3.63222
10	7	7	0.454545	0.07754	3.05822
10	7	9	0.545455	0.096772	3.60517
10	9	1	0.454545	0.02005	5.85619
10	9	3	0.454545	0.039241	4.44711
10	9	5	0.454545	0.058472	3.62651
10	9	7	0.454545	0.077704	3.05403
10	9	9	0.545455	0.096935	3.60111
15	1	1	0.363636	0.011784	5.21068
15	1	3	0.363636	0.031466	3.56239
15	1	5	0.363636	0.051025	2.77353
15	1	7	0.363636	0.070625	2.2592
15	1	9	0.454545	0.090143	2.76075
15	3	1	0.454545	0.013708	6.66192
15	3	3	0.454545	0.033389	4.78352
15	3	5	0.454545	0.052948	3.82904
15	3	7	0.454545	0.072548	3.19105
15	3	9	0.545455	0.092066	3.72542
15	5	1	0.454545	0.014853	6.49161
15	5	3	0.454545	0.034535	4.71308
15	5	5	0.454545	0.054094	3.78525
15	5	7	0.454545	0.073694	3.1597
15	5	9	0.545455	0.093212	3.69554
15	7	1	0.454545	0.015672	6.37787
15	7	3	0.454545	0.035353	4.66422
15	7	5	0.454545	0.054912	3.75457
15	7	7	0.454545	0.074512	3.13764
15	7	9	0.545455	0.09403	3.67444
15	9	1	0.454545	0.015672	6.37787
15	9	3	0.454545	0.035353	4.66422
15	9	5	0.454545	0.054912	3.75457
15	9	7	0.454545	0.074512	3.13764
15	9	9	0.545455	0.09403	3.67444
20	1	1	0.363636	0.011253	5.28891
20	1	3	0.363636	0.031098	3.58186
20	1	5	0.363636	0.050943	2.77611
20	1	7	0.363636	0.070707	2.2574
20	1	9	0.454545	0.090429	2.75453
20	3	1	0.454545	0.011703	6.99763
20	3	3	0.454545	0.031548	4.90215
20	3	5	0.454545	0.051393	3.89011
20	3	7	0.454545	0.071157	3.22984
20	3	9	0.545455	0.090879	3.75679
20	5	1	0.454545	0.012194	6.91036
20	5	3	0.454545	0.032039	4.86983
20	5	5	0.454545	0.051884	3.87062
20	5	7	0.454545	0.071648	3.21606
20	5	9	0.545455	0.09137	3.74376
20	7	1	0.454545	0.012275	6.89615
20	7	3	0.454545	0.032121	4.86449
20	7	5	0.454545	0.051966	3.86739
20	7	7	0.454545	0.07173	3.21377
20	7	9	0.545455	0.091452	3.74159
20	9	1	0.454545	0.012275	6.89615
20	9	3	0.454545	0.032121	4.86449
20	9	5	0.454545	0.051966	3.86739
20	9	7	0.454545	0.07173	3.21377
20	9	9	0.545455	0.091452	3.74159
a Sen stands for Sensitivity, as Eq. (17) b FPR stands for False Positive Rate, as Eq. (18) c Fisher's Exact Test Score is defined in Eq. (19)
