# Supplementary material for: SGII: Systematic Identification of Essential lncRNAs in Mouse and Human Genome With lncRNA-Protein-Protein Heterogeneous Interaction Network
Source: Front Genet. 2022 Mar 21;13:864564. doi: 10.3389/fgene.2022.864564 (PMC8978670; doi:10.3389/fgene.2022.864564)
Supplement: Supplementary file 2 [file Table3.XLSX]

## Sheet: Table S3 - Mouse
Table S3 - Essential lncRNAs of mouse (SGII)
LncRNA
1500017E21Rik
1700006D18Rik
1700006P19Rik
1700020I14Rik
1700084C06Rik
2210408F21Rik
2410004N09Rik
2410006H16Rik
2610035D17Rik
2900056M20Rik
2900089D17Rik
3110056K07Rik
4632419I22Rik
4930405D11Rik
4930469K13Rik
4930579G18Rik
4930599N23Rik
4933404O12Rik
4933406I18Rik
4933423P22Rik
5430416N02Rik
5530601H04Rik
6720401G13Rik
9130019P16Rik
9330159M07Rik
9430008C03Rik
9430091E24Rik
A230103J11Rik
A230108P19Rik
A730017L22Rik
A930015D03Rik
AC152164.1
Airn
AV039307
BC042782
D030028A08Rik
E130102H24Rik
E130307A14Rik
Gas5
Gm11457
Gm11602
Gm11867
Gm11974
Gm12239
Gm12359
Gm12514
Gm12592
Gm12648
Gm12940
Gm12992
Gm13402
Gm13483
Gm13507
Gm13974
Gm14005
Gm14164
Gm14471
Gm14643
Gm14858
Gm15283
Gm15347
Gm15491
Gm15564
Gm15581
Gm15614
Gm15623
Gm15645
Gm15787
Gm15832
Gm15938
Gm16023
Gm16093
Gm16163
Gm16178
Gm16365
Gm16586
Gm16599
Gm17029
Gm17106
Gm17215
Gm17344
Gm17494
Gm20417
Gm20528
Gm20536
Gm2245
Gm4117
Gm4876
Gt(ROSA)26Sor
Malat1
NONMMUG013725
Rmst
Tsix
Tug1
Xist
4833417C18Rik
4930511M06Rik
4930586N03Rik
4933431K23Rik
9530036O11Rik
Gm14634
Gm14661
Gm17058
Kcnq1ot1
R74862
Sox2ot
Gm16516
linc1476
Meg3
2410133F24Rik
4930405P13Rik
Gm10785
Gm11508
Gm12296
Gm13008
Gm14820
Gm15601
Gm17200
2610307P16Rik
9630028H03Rik
Gm11944
Gm13563
Gm14066
D030047H15Rik
Gm13147
A230004M16Rik
4732440D04Rik
4930470G03Rik
4930524L23Rik
4930577N17Rik
A130049A11Rik
C030005K06Rik
Etohd2
F830208F22Rik
Gm11647
Gm12905
Gm12999
Gm13056
Gm13063
Gm13067
Gm13708
Gm15051
Gm15317
Gm15444
Gm15605
Gm15775
Gm15860
Gm16183
Gm16933
Gm20456
1700042G15Rik
7SK
9130024F11Rik
AY172335.12
BC037032
BC046251
Dnm3os
Gm15830
Gm15983
Gm16272
Gm17041
NONMMUG004223
NONMMUG014744
RP23-81C12.1
Fendrr
1700001L05Rik
AC104908.1
linc1500
linc1509
linc1634
1700064E03Rik
4933421O10Rik
A030003K02Rik
AC020971.1
AC102815.1
AC113059.1
AC116511.1
AC118017.1
AC124446.1
AC124453.1
AC124550.2
AC124756.1
AC134615.1
AC137938.1
AC140190.1
AC161165.1
AC162692.1
AC163623.1
AC165433.1
AC167018.1
AL646002.1
AL662835.2
AL671335.1
AL672219.1
AL772401.1
AL929563.1
BX537302.1
Gm10602
Gm12473
Gm13133
Gm13351
Gm15747
Gm16047
Gm16170
Gm16192
Gm16537
Gm17104
NONMMUG000460
NONMMUG000867
NONMMUG001826
NONMMUG001937
NONMMUG002308
NONMMUG002604
NONMMUG003688
NONMMUG003753
NONMMUG003828
NONMMUG004013
NONMMUG004116
NONMMUG004160
NONMMUG004268
NONMMUG004465
NONMMUG005040
NONMMUG005044
NONMMUG005059
NONMMUG005365
NONMMUG006101
NONMMUG006571
NONMMUG006725
NONMMUG006865
NONMMUG007080
NONMMUG007196
NONMMUG007730
NONMMUG007758
NONMMUG007891
NONMMUG007952
NONMMUG008098
NONMMUG008385
NONMMUG008438
NONMMUG008886
NONMMUG008887
NONMMUG008888
NONMMUG008889
NONMMUG009356
NONMMUG009428
NONMMUG009507
NONMMUG009992
NONMMUG010273
NONMMUG010484
NONMMUG010589
NONMMUG010924
NONMMUG011198
NONMMUG011701
NONMMUG011721
NONMMUG011827
NONMMUG011938
NONMMUG012032
NONMMUG012042
NONMMUG012095
NONMMUG012270
NONMMUG012332
NONMMUG012352
NONMMUG012479
NONMMUG012823
NONMMUG012829
NONMMUG012940
NONMMUG013481
NONMMUG013521
NONMMUG013866
NONMMUG013868
NONMMUG014167
NONMMUG014237
NONMMUG014386
NONMMUG014462
NONMMUG014534
NONMMUG014598
NONMMUG014753
NONMMUG014855
NONMMUG014861
NONMMUG014950
NONMMUG015322
NONMMUG015402
NONMMUG015409
NONMMUG015445
NONMMUG015657
NONMMUG015675
NONMMUG016092
NONMMUG016105
NONMMUG016150
NONMMUG016207
NONMMUG016748
NONMMUG016749
NONMMUG016991
NONMMUG017047
NONMMUG017110
NONMMUG017153
NONMMUG017361
NONMMUG017560
NONMMUG018077
NONMMUG018185
NONMMUG018214
NONMMUG018622
NONMMUG018651
NONMMUG018663
NONMMUG018754
NONMMUG018876
NONMMUG018941
NONMMUG019068
NONMMUG019113
NONMMUG019198
NONMMUG019292
NONMMUG019302
NONMMUG019362
NONMMUG019573
NONMMUG019629
NONMMUG019637
NONMMUG019643
NONMMUG019646
NONMMUG019717
NONMMUG019929
NONMMUG019939
NONMMUG019955
NONMMUG019975
NONMMUG020055
NONMMUG020072
NONMMUG020085
NONMMUG020123
NONMMUG020767
NONMMUG020899
NONMMUG020985
NONMMUG021037
NONMMUG021059
NONMMUG021289
NONMMUG021329
NONMMUG021331
NONMMUG021352
NONMMUG021541
NONMMUG021662
NONMMUG021909
NONMMUG022327
NONMMUG022751
NONMMUG022899
NONMMUG022910
NONMMUG023138
NONMMUG023217
NONMMUG023495
NONMMUG023510
NONMMUG023549
NONMMUG024018
NONMMUG024452
NONMMUG025036
NONMMUG025173
NONMMUG025235
NONMMUG025538
NONMMUG025743
NONMMUG025861
NONMMUG026567
NONMMUG027526
NONMMUG028129
NONMMUG028497
NONMMUG028628
NONMMUG028851
NONMMUG028853
NONMMUG028965
NONMMUG029181
NONMMUG029270
NONMMUG029300
NONMMUG029664
NONMMUG029934
NONMMUG030292
NONMMUG030345
NONMMUG030581
NONMMUG030619
NONMMUG031066
NONMMUG031148
NONMMUG031549
NONMMUG032735
NONMMUG033058
NONMMUG033589
NONMMUG033947
NONMMUG034214
NONMMUG034286
NONMMUG034554
NONMMUG034660
NONMMUG034723
NONMMUG034842
NONMMUG035060
NONMMUG035355
NONMMUG035641
NONMMUG036124
NONMMUG036295
NONMMUG037091
NONMMUG037149
NONMMUG037192
NONMMUG037294
NONMMUG037564
NONMMUG037784
NONMMUG037806
NONMMUG038557
NONMMUG039251
NONMMUG039307
NONMMUG039341
NONMMUG039561
NONMMUG040089
NONMMUG040630
NONMMUG040925
NONMMUG040957
NONMMUG040977
NONMMUG041106
NONMMUG041163
NONMMUG041315
NONMMUG041543
NONMMUG041798
NONMMUG042242
NONMMUG042275
NONMMUG042333
NONMMUG042740
NONMMUG043194
NONMMUG043293
NONMMUG043452
NONMMUG043706
NONMMUG043810
NONMMUG044196
NONMMUG044216
NONMMUG044321
NONMMUG044473
NONMMUG045286
NONMMUG045363
NONMMUG046122
RP23-291E6.5
Srsf3
Braveheart
Scarna13
1810026B05Rik
4632415L05Rik
AA543186
AC107641.2
1700045H11Rik
1700051A21Rik
1700095J03Rik
1700109F18Rik
Gm10497
Gm10501
Gm11532
Gm11973
Gm13643
Gm15046
Gm16538
Gm16976
6530402F18Rik
6720416L17Rik
A630014C17Rik
A830036E02Rik
B130055M24Rik
Gm12319
Gm12536
Gm12764
Gm14169
Gm14330
Gm15506
Gm15688
Gm15918
Gm17077
Gm17092
Gm17414
Gm2018
linc1317
5330430P22Rik
AC122487.1
AC163683.1
AL691505.1
AY036118
G530011O06Rik
Gm11408
Gm12279
Gm12895
Gm12896
Gm14872
Gm15222
Gm16320
Gm20687
Gm22179
Gm22405
Gm23927
Gm24146
Gm24447
Gm24826
Gm24949
Gm25203
Gm26035
Gm26191
Gm26315
Gm26461
n267278
n284251
NONMMUG000831
NONMMUG001177
NONMMUG001590
NONMMUG002136
NONMMUG002440
NONMMUG003344
NONMMUG003479
NONMMUG004421
NONMMUG006090
NONMMUG006225
NONMMUG007645
NONMMUG007938
NONMMUG010094
NONMMUG010126
NONMMUG010435
NONMMUG011081
NONMMUG011195
NONMMUG012311
NONMMUG012546
NONMMUG012892
NONMMUG012989
NONMMUG013881
NONMMUG014573
NONMMUG014609
NONMMUG014663
NONMMUG015075
NONMMUG015077
NONMMUG015169
NONMMUG015515
NONMMUG015781
NONMMUG016373
NONMMUG016475
NONMMUG017316
NONMMUG017401
NONMMUG017475
NONMMUG017749
NONMMUG017750
NONMMUG018329
NONMMUG018615
NONMMUG020431
NONMMUG020632
NONMMUG020776
NONMMUG022343
NONMMUG024045
NONMMUG025776
NONMMUG026007
NONMMUG026973
NONMMUG027319
NONMMUG027328
NONMMUG029095
NONMMUG034479
NONMMUG035067
NONMMUG035237
NONMMUG035241
NONMMUG036695
NONMMUG037877
NONMMUG038829
NONMMUG039017
NONMMUG039309
NONMMUG039937
NONMMUG040796
NONMMUG042636
NONMMUG042951
NONMMUG043062
NONMMUG044356
NONMMUG044491
NONMMUG044545
Rmrp
Rprl3
Scarna2
1700010K24Rik
2900008C10Rik
2900052L18Rik
2900079G21Rik
9130017K11Rik
9530051G07Rik
A830082K12Rik
A930012O16Rik
D630032N06Rik
Gm11549
Gm11762
Gm12781
Gm14486
Gm14964
Gm15857
Gm15998
Gm16796
Gm16832
Gm2895
4931440P22Rik
9930038K12Rik
A230005M16Rik
A730035I17Rik
A930035D04Rik
AC079245.1
AC098877.1
AC113484.1
AC116732.1
AC122808.1
AC123834.1
AC124169.1
AC125486.1
AC129605.1
AC131980.1
AC138214.1
AC149055.1
AC153830.1
AC158975.1
AC159314.1
AC163097.1
AC164597.1
AC164612.1
AC167234.1
AC170864.1
AK028326
AL593853.1
AL606528.1
AL732590.1
AL928696.1
D230002A01Rik
Gm10493
Gm10543
Gm11767
Gm12523
Gm12966
Gm13092
Gm13327
Gm13524
Gm14011
Gm14205
Gm14252
Gm14285
Gm14303
Gm14639
Gm16001
Gm16105
Gm16127
Gm16136
Gm20402
Gm20628
Gm20646
Gm8129
Gm9531
Gm9769
Gm9812
Gm9899
Gm9987
NONMMUG000111
NONMMUG000169
NONMMUG000289
NONMMUG000311
NONMMUG000387
NONMMUG000737
NONMMUG001149
NONMMUG001389
NONMMUG001409
NONMMUG001554
NONMMUG002075
NONMMUG002463
NONMMUG002500
NONMMUG003005
NONMMUG003089
NONMMUG003388
NONMMUG003452
NONMMUG003508
NONMMUG003706
NONMMUG003730
NONMMUG003799
NONMMUG003812
NONMMUG004183
NONMMUG004282
NONMMUG004702
NONMMUG004907
NONMMUG005612
NONMMUG005681
NONMMUG006120
NONMMUG006239
NONMMUG006385
NONMMUG006560
NONMMUG006563
NONMMUG007158
NONMMUG007284
NONMMUG007407
NONMMUG007504
NONMMUG007536
NONMMUG007722
NONMMUG007804
NONMMUG008062
NONMMUG008137
NONMMUG008141
NONMMUG008259
NONMMUG008579
NONMMUG008907
NONMMUG009119
NONMMUG009236
NONMMUG009241
NONMMUG009612
NONMMUG009729
NONMMUG009797
NONMMUG009858
NONMMUG009944
NONMMUG009991
NONMMUG010001
NONMMUG010040
NONMMUG010121
NONMMUG010230
NONMMUG010555
NONMMUG010574
NONMMUG010575
NONMMUG010602
NONMMUG010607
NONMMUG010913
NONMMUG011109
NONMMUG011939
NONMMUG012007
NONMMUG012050
NONMMUG012460
NONMMUG012558
NONMMUG012686
NONMMUG013075
NONMMUG013279
NONMMUG013316
NONMMUG013320
NONMMUG013497
NONMMUG013549
NONMMUG013586
NONMMUG013716
NONMMUG013742
NONMMUG013825
NONMMUG013827
NONMMUG014057
NONMMUG014771
NONMMUG014860
NONMMUG014899
NONMMUG014931
NONMMUG015041
NONMMUG015043
NONMMUG015136
NONMMUG015140
NONMMUG015170
NONMMUG015233
NONMMUG015240
NONMMUG015258
NONMMUG015306
NONMMUG015333
NONMMUG015370
NONMMUG015421
NONMMUG015422
NONMMUG015476
NONMMUG015636
NONMMUG015682
NONMMUG015832
NONMMUG015925
NONMMUG016211
NONMMUG016716
NONMMUG017009
NONMMUG017013
NONMMUG017057
NONMMUG017102
NONMMUG017156
NONMMUG017167
NONMMUG017305
NONMMUG017317
NONMMUG017429
NONMMUG017591
NONMMUG017662
NONMMUG017675
NONMMUG017832
NONMMUG017833
NONMMUG017959
NONMMUG018155
NONMMUG018219
NONMMUG018391
NONMMUG018431
NONMMUG018435
NONMMUG018658
NONMMUG018786
NONMMUG018845
NONMMUG018870
NONMMUG019137
NONMMUG019469
NONMMUG019499
NONMMUG019543
NONMMUG019544
NONMMUG019590
NONMMUG019716
NONMMUG020025
NONMMUG020076
NONMMUG020316
NONMMUG020325
NONMMUG020465
NONMMUG020547
NONMMUG020642
NONMMUG020644
NONMMUG020650
NONMMUG020728
NONMMUG020864
NONMMUG020944
NONMMUG021079
NONMMUG021279
NONMMUG021337
NONMMUG021519
NONMMUG021532
NONMMUG021545
NONMMUG021629
NONMMUG021636
NONMMUG022004
NONMMUG022046
NONMMUG022208
NONMMUG022725
NONMMUG022851
NONMMUG022875
NONMMUG023156
NONMMUG023252
NONMMUG023737
NONMMUG023810
NONMMUG023847
NONMMUG023924
NONMMUG023940
NONMMUG024031
NONMMUG024284
NONMMUG024602
NONMMUG024648
NONMMUG024856
NONMMUG025835
NONMMUG025879
NONMMUG026170
NONMMUG026209
NONMMUG026569
NONMMUG026635
NONMMUG026710
NONMMUG026726
NONMMUG026776
NONMMUG026975
NONMMUG027077
NONMMUG027084
NONMMUG027107
NONMMUG027680
NONMMUG027722
NONMMUG027784
NONMMUG027833
NONMMUG027834
NONMMUG028184
NONMMUG028350
NONMMUG028625
NONMMUG028821
NONMMUG028953
NONMMUG029013
NONMMUG029340
NONMMUG029630
NONMMUG029726
NONMMUG029756
NONMMUG029889
NONMMUG029920
NONMMUG030211
NONMMUG030324
NONMMUG030565
NONMMUG030728
NONMMUG030960
NONMMUG031227
NONMMUG031236
NONMMUG031588
NONMMUG031837
NONMMUG031913
NONMMUG031984
NONMMUG031985
NONMMUG032009
NONMMUG032085
NONMMUG032182
NONMMUG032193
NONMMUG032261
NONMMUG032267
NONMMUG032316
NONMMUG032320
NONMMUG032455
NONMMUG032457
NONMMUG032535
NONMMUG032629
NONMMUG032662
NONMMUG032700
NONMMUG032799
NONMMUG032819
NONMMUG032894
NONMMUG032924
NONMMUG033029
NONMMUG033189
NONMMUG033378
NONMMUG033456
NONMMUG033648
NONMMUG033651
NONMMUG033873
NONMMUG034126
NONMMUG034607
NONMMUG034722
NONMMUG035106
NONMMUG035134
NONMMUG035293
NONMMUG035420
NONMMUG035447
NONMMUG035666
NONMMUG035769
NONMMUG035780
NONMMUG035891
NONMMUG036091
NONMMUG036385
NONMMUG036486
NONMMUG036551
NONMMUG036566
NONMMUG036907
NONMMUG036967
NONMMUG037131
NONMMUG037154
NONMMUG037303
NONMMUG037348
NONMMUG037435
NONMMUG038010
NONMMUG038200
NONMMUG038360
NONMMUG038430
NONMMUG038452
NONMMUG038671
NONMMUG039236
NONMMUG039246
NONMMUG039339
NONMMUG039377
NONMMUG039378
NONMMUG039531
NONMMUG039847
NONMMUG039890
NONMMUG039961
NONMMUG040186
NONMMUG040354
NONMMUG040516
NONMMUG040530
NONMMUG040824
NONMMUG041052
NONMMUG041068
NONMMUG041095
NONMMUG041147
NONMMUG041686
NONMMUG041724
NONMMUG041749
NONMMUG042237
NONMMUG042318
NONMMUG042340
NONMMUG042347
NONMMUG042499
NONMMUG042604
NONMMUG042829
NONMMUG043033
NONMMUG043050
NONMMUG044107
NONMMUG044364
NONMMUG044579
NONMMUG044998
NONMMUG045367
NONMMUG045570
Rbfox3
RP23-168E14.4
RP23-168E14.5
RP23-267D22.1
0610040B09Rik
1110035H17Rik
1700039E22Rik
1700095B22Rik
1700125G02Rik
1810012K08Rik
1810059H22Rik
2410080I02Rik
2610019E17Rik
2700033N17Rik
2700081L22Rik
2700086A05Rik
2810410L24Rik
2900072N19Rik
4732444A12Rik
4930458D05Rik
4930465K10Rik
4930474H06Rik
4930481B07Rik
4930520K10Rik
4933400F03Rik
4933412A08Rik
4933439C10Rik
5330438D12Rik
9130230N09Rik
9230111E07Rik
9330020H09Rik
9330162012Rik
A130006I12Rik
A630052C17Rik
AC109138.1
AC109139.1
AC115752.1
AC118227.1
AC119214.1
AC119806.1
AC119809.1
AC119917.1
AC123699.1
AC124336.1
AC124762.1
AC125483.1
AC128663.1
AC131692.1
AC131759.1
AC132684.1
AC133183.2
AC133646.1
AC134575.1
AC136147.1
AC140457.1
AC150685.1
AC153569.1
AC154378.1
AC154861.1
AC159256.1
AC160538.1
AC163629.1
AC164431.1
AC167362.1
AI504432
AL591143.1
AL671873.1
AL672276.1
AL805969.1
AL845174.1
B330016D10Rik
B430219N15Rik
C230012O17Rik
C630043F03Rik
CR293526.1
CT010439.1
Dlx6as2
G630016G05Rik
Gm10849
Gm11527
Gm11641
Gm11669
Gm11748
Gm11772
Gm12116
Gm12212
Gm12236
Gm12339
Gm12481
Gm12710
Gm13171
Gm13184
Gm13421
Gm13620
Gm13703
Gm13707
Gm13826
Gm13840
Gm14123
Gm14277
Gm14341
Gm14532
Gm15138
Gm15334
Gm15346
Gm15494
Gm15525
Gm15672
Gm15676
Gm15743
Gm15829
Gm15953
Gm16049
Gm16067
Gm16283
Gm16295
Gm16301
Gm16487
Gm16551
Gm16576
Gm17098
Gm17110
Gm20379
Gm20421
Gm20444
Gm20554
Gm20878
Gm21781
Gm22667
Gm23875
Gm24571
Gm3828
Gm4189
Gm4468
Gm4705
Gm6058
Gm7493
Gm8203
Gm8946
Gm9385
Gm9806
Gm9828
Gm9901
Gm9939
Gm9988
Mtag2
NONMMUG000026
NONMMUG000165
NONMMUG000266
NONMMUG000320
NONMMUG000381
NONMMUG000458
NONMMUG000478
NONMMUG000486
NONMMUG000638
NONMMUG000654
NONMMUG000690
NONMMUG001019
NONMMUG001033
NONMMUG001058
NONMMUG001091
NONMMUG001178
NONMMUG001298
NONMMUG001316
NONMMUG001387
NONMMUG001490
NONMMUG001504
NONMMUG001638
NONMMUG001657
NONMMUG001664
NONMMUG001680
NONMMUG001728
NONMMUG001753
NONMMUG001762
NONMMUG001809
NONMMUG001898
NONMMUG001909
NONMMUG001920
NONMMUG001965
NONMMUG002055
NONMMUG002120
NONMMUG002195
NONMMUG002198
NONMMUG002239
NONMMUG002368
NONMMUG002523
NONMMUG002642
NONMMUG002714
NONMMUG002740
NONMMUG002807
NONMMUG002809
NONMMUG002817
NONMMUG002910
NONMMUG002968
NONMMUG002981
NONMMUG003073
NONMMUG003077
NONMMUG003176
NONMMUG003296
NONMMUG003314
NONMMUG003362
NONMMUG003366
NONMMUG003444
NONMMUG003493
NONMMUG003502
NONMMUG003510
NONMMUG003784
NONMMUG003824
NONMMUG003830
NONMMUG003888
NONMMUG003923
NONMMUG004007
NONMMUG004010
NONMMUG004054
NONMMUG004089
NONMMUG004092
NONMMUG004095
NONMMUG004108
NONMMUG004148
NONMMUG004151
NONMMUG004234
NONMMUG004290
NONMMUG004385
NONMMUG004418
NONMMUG004443
NONMMUG004450
NONMMUG004477
NONMMUG004532
NONMMUG004581
NONMMUG004659
NONMMUG004660
NONMMUG004667
NONMMUG004679
NONMMUG004684
NONMMUG004692
NONMMUG004760
NONMMUG004761
NONMMUG004859
NONMMUG004958
NONMMUG004997
NONMMUG005086
NONMMUG005169
NONMMUG005172
NONMMUG005206
NONMMUG005224
NONMMUG005244
NONMMUG005257
NONMMUG005266
NONMMUG005291
NONMMUG005307
NONMMUG005514
NONMMUG005555
NONMMUG005574
NONMMUG005645
NONMMUG005751
NONMMUG005759
NONMMUG005791
NONMMUG005876
NONMMUG006007
NONMMUG006010
NONMMUG006028
NONMMUG006092
NONMMUG006096
NONMMUG006134
NONMMUG006189
NONMMUG006214
NONMMUG006329
NONMMUG006450
NONMMUG006522
NONMMUG006538
NONMMUG006615
NONMMUG006617
NONMMUG006722
NONMMUG006740
NONMMUG006748
NONMMUG006781
NONMMUG006859
NONMMUG006860
NONMMUG006868
NONMMUG006871
NONMMUG006927
NONMMUG006945
NONMMUG007016
NONMMUG007068
NONMMUG007201
NONMMUG007287
NONMMUG007296
NONMMUG007307
NONMMUG007420
NONMMUG007457
NONMMUG007788
NONMMUG007837
NONMMUG007844
NONMMUG007869
NONMMUG007883
NONMMUG008076
NONMMUG008083
NONMMUG008373
NONMMUG008430
NONMMUG008478
NONMMUG008494
NONMMUG008504
NONMMUG008539
NONMMUG008742
NONMMUG008870
NONMMUG008872
NONMMUG008924
NONMMUG008929
NONMMUG008971
NONMMUG008976
NONMMUG009018
NONMMUG009019
NONMMUG009036
NONMMUG009094
NONMMUG009099
NONMMUG009158
NONMMUG009360
NONMMUG009393
NONMMUG009394
NONMMUG009403
NONMMUG009437
NONMMUG009457
NONMMUG009491
NONMMUG009492
NONMMUG009558
NONMMUG009569
NONMMUG009598
NONMMUG009616
NONMMUG009639
NONMMUG009653
NONMMUG009687
NONMMUG009705
NONMMUG009740
NONMMUG009830
NONMMUG009846
NONMMUG009857
NONMMUG009921
NONMMUG009922
NONMMUG009923
NONMMUG009948
NONMMUG009950
NONMMUG009989
NONMMUG010003
NONMMUG010042
NONMMUG010067
NONMMUG010072
NONMMUG010078
NONMMUG010080
NONMMUG010168
NONMMUG010216
NONMMUG010229
NONMMUG010274
NONMMUG010383
NONMMUG010415
NONMMUG010563
NONMMUG010609
NONMMUG010623
NONMMUG010630
NONMMUG010687
NONMMUG010701
NONMMUG010705
NONMMUG010752
NONMMUG010756
NONMMUG010814
NONMMUG010877
NONMMUG010923
NONMMUG011028
NONMMUG011118
NONMMUG011126
NONMMUG011149
NONMMUG011206
NONMMUG011243
NONMMUG011279
NONMMUG011305
NONMMUG011389
NONMMUG011396
NONMMUG011466
NONMMUG011486
NONMMUG011513
NONMMUG011547
NONMMUG011618
NONMMUG011622
NONMMUG011624
NONMMUG011759
NONMMUG011830
NONMMUG011835
NONMMUG011936
NONMMUG012020
NONMMUG012056
NONMMUG012092
NONMMUG012211
NONMMUG012305
NONMMUG012307
NONMMUG012325
NONMMUG012334
NONMMUG012371
NONMMUG012522
NONMMUG012551
NONMMUG012671
NONMMUG012821
NONMMUG012982
NONMMUG012983
NONMMUG012996
NONMMUG013041
NONMMUG013085
NONMMUG013134
NONMMUG013193
NONMMUG013210
NONMMUG013276
NONMMUG013293
NONMMUG013318
NONMMUG013319
NONMMUG013469
NONMMUG013525
NONMMUG013738
NONMMUG013757
NONMMUG013797
NONMMUG013826
NONMMUG013837
NONMMUG013862
NONMMUG013874
NONMMUG013886
NONMMUG013890
NONMMUG013950
NONMMUG013988
NONMMUG013994
NONMMUG014007
NONMMUG014017
NONMMUG014018
NONMMUG014065
NONMMUG014165
NONMMUG014171
NONMMUG014176
NONMMUG014192
NONMMUG014213
NONMMUG014363
NONMMUG014376
NONMMUG014391
NONMMUG014451
NONMMUG014454
NONMMUG014457
NONMMUG014501
NONMMUG014525
NONMMUG014668
NONMMUG014714
NONMMUG014722
NONMMUG014726
NONMMUG014826
NONMMUG014857
NONMMUG014869
NONMMUG014876
NONMMUG014979
NONMMUG014997
NONMMUG015035
NONMMUG015060
NONMMUG015064
NONMMUG015125
NONMMUG015167
NONMMUG015211
NONMMUG015229
NONMMUG015279
NONMMUG015296
NONMMUG015368
NONMMUG015430
NONMMUG015466
NONMMUG015472
NONMMUG015491
NONMMUG015516
NONMMUG015535
NONMMUG015552
NONMMUG015615
NONMMUG015667
NONMMUG015726
NONMMUG015828
NONMMUG015829
NONMMUG015858
NONMMUG015888
NONMMUG016008
NONMMUG016012
NONMMUG016043
NONMMUG016062
NONMMUG016091
NONMMUG016094
NONMMUG016236
NONMMUG016243
NONMMUG016302
NONMMUG016333
NONMMUG016431
NONMMUG016502
NONMMUG016538
NONMMUG016584
NONMMUG016702
NONMMUG016720
NONMMUG016730
NONMMUG016776
NONMMUG016808
NONMMUG016850
NONMMUG016867
NONMMUG016885
NONMMUG016889
NONMMUG016925
NONMMUG016959
NONMMUG016976
NONMMUG016977
NONMMUG017087
NONMMUG017105
NONMMUG017109
NONMMUG017115
NONMMUG017139
NONMMUG017214
NONMMUG017217
NONMMUG017229
NONMMUG017310
NONMMUG017313
NONMMUG017318
NONMMUG017356
NONMMUG017369
NONMMUG017409
NONMMUG017456
NONMMUG017465
NONMMUG017530
NONMMUG017533
NONMMUG017566
NONMMUG017578
NONMMUG017642
NONMMUG017725
NONMMUG017731
NONMMUG017751
NONMMUG017784
NONMMUG017804
NONMMUG017831
NONMMUG017845
NONMMUG017862
NONMMUG017872
NONMMUG017902
NONMMUG017914
NONMMUG017934
NONMMUG017970
NONMMUG018043
NONMMUG018050
NONMMUG018086
NONMMUG018101
NONMMUG018184
NONMMUG018336
NONMMUG018369
NONMMUG018385
NONMMUG018403
NONMMUG018439
NONMMUG018448
NONMMUG018449
NONMMUG018466
NONMMUG018470
NONMMUG018521
NONMMUG018602
NONMMUG018609
NONMMUG018618
NONMMUG018627
NONMMUG018661
NONMMUG018664
NONMMUG018676
NONMMUG018711
NONMMUG018737
NONMMUG018789
NONMMUG018825
NONMMUG018881
NONMMUG018922
NONMMUG019065
NONMMUG019073
NONMMUG019080
NONMMUG019088
NONMMUG019093
NONMMUG019225
NONMMUG019232
NONMMUG019281
NONMMUG019351
NONMMUG019411
NONMMUG019487
NONMMUG019498
NONMMUG019535
NONMMUG019633
NONMMUG019634
NONMMUG019635
NONMMUG019645
NONMMUG019722
NONMMUG019841
NONMMUG019859
NONMMUG019870
NONMMUG019902
NONMMUG019922
NONMMUG019937
NONMMUG019950
NONMMUG019987
NONMMUG020004
NONMMUG020029
NONMMUG020038
NONMMUG020042
NONMMUG020066
NONMMUG020135
NONMMUG020170
NONMMUG020197
NONMMUG020215
NONMMUG020238
NONMMUG020242
NONMMUG020326
NONMMUG020348
NONMMUG020360
NONMMUG020364
NONMMUG020373
NONMMUG020425
NONMMUG020614
NONMMUG020629
NONMMUG020647
NONMMUG020687
NONMMUG020724
NONMMUG020725
NONMMUG020737
NONMMUG020765
NONMMUG020819
NONMMUG020858
NONMMUG020950
NONMMUG020971
NONMMUG020981
NONMMUG021049
NONMMUG021057
NONMMUG021094
NONMMUG021097
NONMMUG021119
NONMMUG021181
NONMMUG021264
NONMMUG021299
NONMMUG021319
NONMMUG021360
NONMMUG021429
NONMMUG021437
NONMMUG021453
NONMMUG021461
NONMMUG021491
NONMMUG021511
NONMMUG021514
NONMMUG021529
NONMMUG021530
NONMMUG021540
NONMMUG021608
NONMMUG021614
NONMMUG021623
NONMMUG021637
NONMMUG021687
NONMMUG021689
NONMMUG021708
NONMMUG021712
NONMMUG021731
NONMMUG021743
NONMMUG021755
NONMMUG021767
NONMMUG021947
NONMMUG021985
NONMMUG022099
NONMMUG022271
NONMMUG022283
NONMMUG022408
NONMMUG022648
NONMMUG022670
NONMMUG022793
NONMMUG022849
NONMMUG022863
NONMMUG022993
NONMMUG023001
NONMMUG023019
NONMMUG023141
NONMMUG023186
NONMMUG023352
NONMMUG023353
NONMMUG023476
NONMMUG023509
NONMMUG023647
NONMMUG024076
NONMMUG024102
NONMMUG024192
NONMMUG024232
NONMMUG024341
NONMMUG024388
NONMMUG024389
NONMMUG024415
NONMMUG024433
NONMMUG024442
NONMMUG024600
NONMMUG024609
NONMMUG024656
NONMMUG024685
NONMMUG024769
NONMMUG024813
NONMMUG024918
NONMMUG025028
NONMMUG025034
NONMMUG025125
NONMMUG025141
NONMMUG025207
NONMMUG025298
NONMMUG025304
NONMMUG025313
NONMMUG025325
NONMMUG025334
NONMMUG025377
NONMMUG025410
NONMMUG025473
NONMMUG025540
NONMMUG025545
NONMMUG025592
NONMMUG025644
NONMMUG025701
NONMMUG025749
NONMMUG025897
NONMMUG025903
NONMMUG025904
NONMMUG025918
NONMMUG026002
NONMMUG026003
NONMMUG026028
NONMMUG026080
NONMMUG026127
NONMMUG026134
NONMMUG026150
NONMMUG026213
NONMMUG026226
NONMMUG026350
NONMMUG026351
NONMMUG026467
NONMMUG026645
NONMMUG026656
NONMMUG026771
NONMMUG026976
NONMMUG026983
NONMMUG026993
NONMMUG027115
NONMMUG027131
NONMMUG027249
NONMMUG027264
NONMMUG027298
NONMMUG027475
NONMMUG027700
NONMMUG027759
NONMMUG027763
NONMMUG027835
NONMMUG027884
NONMMUG027891
NONMMUG027901
NONMMUG028081
NONMMUG028098
NONMMUG028155
NONMMUG028242
NONMMUG028302
NONMMUG028364
NONMMUG028395
NONMMUG028442
NONMMUG028443
NONMMUG028462
NONMMUG028549
NONMMUG028647
NONMMUG028877
NONMMUG028972
NONMMUG028993
NONMMUG029073
NONMMUG029113
NONMMUG029125
NONMMUG029167
NONMMUG029194
NONMMUG029235
NONMMUG029258
NONMMUG029315
NONMMUG029459
NONMMUG029490
NONMMUG029541
NONMMUG029603
NONMMUG029729
NONMMUG029758
NONMMUG029827
NONMMUG029832
NONMMUG029858
NONMMUG029897
NONMMUG029898
NONMMUG030001
NONMMUG030024
NONMMUG030062
NONMMUG030083
NONMMUG030117
NONMMUG030163
NONMMUG030177
NONMMUG030294
NONMMUG030341
NONMMUG030409
NONMMUG030414
NONMMUG030536
NONMMUG030616
NONMMUG030637
NONMMUG030813
NONMMUG030842
NONMMUG030988
NONMMUG031060
NONMMUG031061
NONMMUG031078
NONMMUG031115
NONMMUG031116
NONMMUG031136
NONMMUG031179
NONMMUG031339
NONMMUG031360
NONMMUG031436
NONMMUG031459
NONMMUG031563
NONMMUG031624
NONMMUG031634
NONMMUG031658
NONMMUG031787
NONMMUG031802
NONMMUG031848
NONMMUG031871
NONMMUG032073
NONMMUG032089
NONMMUG032136
NONMMUG032190
NONMMUG032247
NONMMUG032589
NONMMUG032624
NONMMUG032754
NONMMUG032757
NONMMUG032810
NONMMUG032812
NONMMUG032860
NONMMUG032936
NONMMUG032972
NONMMUG032976
NONMMUG033079
NONMMUG033170
NONMMUG033178
NONMMUG033190
NONMMUG033370
NONMMUG033454
NONMMUG033468
NONMMUG033476
NONMMUG033508
NONMMUG033565
NONMMUG033602
NONMMUG033603
NONMMUG033740
NONMMUG033909
NONMMUG033913
NONMMUG033919
NONMMUG033946
NONMMUG033949
NONMMUG033962
NONMMUG033984
NONMMUG034001
NONMMUG034049
NONMMUG034104
NONMMUG034149
NONMMUG034215
NONMMUG034218
NONMMUG034224
NONMMUG034241
NONMMUG034283
NONMMUG034333
NONMMUG034547
NONMMUG034617
NONMMUG034937
NONMMUG034985
NONMMUG035069
NONMMUG035087
NONMMUG035121
NONMMUG035239
NONMMUG035240
NONMMUG035243
NONMMUG035333
NONMMUG035372
NONMMUG035374
NONMMUG035388
NONMMUG035442
NONMMUG035444
NONMMUG035608
NONMMUG035736
NONMMUG035914
NONMMUG035937
NONMMUG036095
NONMMUG036138
NONMMUG036143
NONMMUG036211
NONMMUG036213
NONMMUG036303
NONMMUG036393
NONMMUG036403
NONMMUG036456
NONMMUG036469
NONMMUG036488
NONMMUG036624
NONMMUG036651
NONMMUG036754
NONMMUG036795
NONMMUG036965
NONMMUG037003
NONMMUG037148
NONMMUG037263
NONMMUG037371
NONMMUG037381
NONMMUG037439
NONMMUG037514
NONMMUG037574
NONMMUG037623
NONMMUG037653
NONMMUG037694
NONMMUG037771
NONMMUG037781
NONMMUG037905
NONMMUG038009
NONMMUG038040
NONMMUG038044
NONMMUG038085
NONMMUG038113
NONMMUG038177
NONMMUG038231
NONMMUG038287
NONMMUG038310
NONMMUG038315
NONMMUG038447
NONMMUG038559
NONMMUG038662
NONMMUG038708
NONMMUG038715
NONMMUG038793
NONMMUG038890
NONMMUG038891
NONMMUG039199
NONMMUG039271
NONMMUG039273
NONMMUG039362
NONMMUG039381
NONMMUG039436
NONMMUG039470
NONMMUG039581
NONMMUG039765
NONMMUG039891
NONMMUG039942
NONMMUG040004
NONMMUG040025
NONMMUG040153
NONMMUG040249
NONMMUG040250
NONMMUG040355
NONMMUG040402
NONMMUG040411
NONMMUG040458
NONMMUG040531
NONMMUG040552
NONMMUG040556
NONMMUG040566
NONMMUG040647
NONMMUG040804
NONMMUG040805
NONMMUG040806
NONMMUG040839
NONMMUG040843
NONMMUG040861
NONMMUG040894
NONMMUG040904
NONMMUG040934
NONMMUG040935
NONMMUG040996
NONMMUG041024
NONMMUG041192
NONMMUG041225
NONMMUG041254
NONMMUG041453
NONMMUG041458
NONMMUG041486
NONMMUG041564
NONMMUG041608
NONMMUG041637
NONMMUG041665
NONMMUG041736
NONMMUG041859
NONMMUG041954
NONMMUG041986
NONMMUG042057
NONMMUG042084
NONMMUG042121
NONMMUG042195
NONMMUG042221
NONMMUG042285
NONMMUG042377
NONMMUG042379
NONMMUG042384
NONMMUG042428
NONMMUG042477
NONMMUG042496
NONMMUG042609
NONMMUG042612
NONMMUG042613
NONMMUG042632
NONMMUG042633
NONMMUG042719
NONMMUG042723
NONMMUG042786
NONMMUG042850
NONMMUG042882
NONMMUG042916
NONMMUG042968
NONMMUG042971
NONMMUG043057
NONMMUG043249
NONMMUG043291
NONMMUG043364
NONMMUG043477
NONMMUG043485
NONMMUG043510
NONMMUG043519
NONMMUG043568
NONMMUG043574
NONMMUG043580
NONMMUG043625
NONMMUG043674
NONMMUG043689
NONMMUG043744
NONMMUG043745
NONMMUG043799
NONMMUG043805
NONMMUG043829
NONMMUG043938
NONMMUG044043
NONMMUG044058
NONMMUG044117
NONMMUG044172
NONMMUG044439
NONMMUG044603
NONMMUG045270
NONMMUG045297
NONMMUG045413
NONMMUG045524
NONMMUG045549
NONMMUG045579
NONMMUG045864
NONMMUG045908
NONMMUG045932
NONMMUG046296
RP23-152P5.2
RP23-268C9.3
RP23-271G7.3
RP23-359C15.10
RP23-380O16.4
RP23-58L22.2
[truncated: 286 more rows]

## Sheet: Table S3 - Human
Table S3 - Essential lncRNAs of mouse (SGII)
LncRNA
7SK
MALAT1
XIST
TINCR
h19
BCYRN1
PVT1
RP11-152P17.2
ZEB1-AS1
LINC00511
RP11-326F20.5
DLEU1
RP11-465N4.4
DANCR
GAS5
NONHSAG033244
7SL
AC007277.3
AC013402.2
AC073283.4
AC074289.1
AL109763.2
CDKN2B-AS1
CTD-2049J23.2
HOTAIR
hTR
NEAT1
RMRP
RP11-203B9.4
RP11-276H19.1
RP11-453E17.1
RP11-554F20.1
RP11-696N14.1
RP11-712B9.2
RP11-768F21.1
RP11-8L2.1
AC083843.1
CASC7
LOC100506710
NONHSAG035911
RP11-2B6.3
TUG1
MT-RNR2
NONHSAG053895
NONHSAG053897
JPX
hsa-mir-6723
NONHSAG000442
RP5-1057J7.6
SFPQ
RP1-39G22.7
LOC100130557
NONHSAG002891
NONHSAG003394
RC3H1-IT1
MIR181A1HG
NONHSAG048962
NONHSAG004391
NONHSAG004866
ZNF271
RP11-390B4.5
NONHSAG005343
LINC00202-1
CTD-2647L4.4
RP11-305E6.4
ZNF37BP
RP11-222A11.1
NUTM2A-AS1
CTB-89H12.4
NONHSAG006570
LINC00958
SNHG1
RAB30-AS1
AC007390.5
RP11-890B15.2
SLC2A3P1
NONHSAG010565
NONHSAG010634
NONHSAG012433
NONHSAG011425
NONHSAG011781
C12orf79
NONHSAG012566
NONHSAG012658
NONHSAG013514
NONHSAG015898
HERC2P2
LINC00984
OIP5-AS1
FLJ10038
GABPB1-AS1
TMOD3
NONHSAG016966
RP11-1006G14.4
HOXD-AS1
NONHSAG017675
RP11-452L6.1
NONHSAG019270
CRNDE
NBPF1
MIR4720
C17orf76-AS1
NONHSAG022204
SNHG16
LINC00667
ZNF121
LINC00662
ZNF529
CTD-2162K18.5
NONHSAG025677
NONHSAG025977
ZNF542
NONHSAG026659
NONHSAG027412
NONHSAG027419
GPR75-ASB3
NONHSAG028819
NYX
ZEB2
AC009948.5
CLK1
NONHSAG030396
RP11-16P6.1
RP5-1085F17.3
LINC00657
SNHG17
ZFAS1
BX322557.10
TTC28-AS1
FGD5-AS1
FOXP1-IT1
NONHSAG037629
NONHSAG039225
RP11-46C20.1
LOC100506548
NONHSAG040333
TMEM161B-AS1
NONHSAG041027
CTC-428G20.3
MTND4P12
NONHSAG043283
NONHSAG043790
NONHSAG043792
LINC00472
RP11-46A10.4
NONHSAG044599
C6orf3
NONHSAG044742
NONHSAG045160
NONHSAG045208
TRIM60P18
MAGI2-AS3
NONHSAG048332
RP11-325F22.3
FARP1
ZNF800
RP11-274B21.2
RP5-1129J21.3
NONHSAG049298
NONHSAG050002
KB-1460A1.5
NONHSAG051652
AC012146.7
LINC00641
AC006465.3
GS1-251I9.4
AC007255.7
RSBN1L-AS1
NONHSAG043628
NONHSAG043780
RP11-159D12.2
NONHSAG049895
LINC00294
RP11-767N6.7
NONHSAG034830
NONHSAG003899
ERICH1
NONHSAG027244
NONHSAG002554
NONHSAG044760
FBXL19-AS1
MATR3
NONHSAG013844
LOC399815
NONHSAG002702
RP11-122G18.5
PTPRG-AS1
RP11-566E18.3
RP1-239B22.5
CTBP1-AS2
RP11-283C24.1
NONHSAG048876
SRRM2-AS1
AC006160.8
LOC92249
SNHG3
NONHSAG055089
NONHSAG031168
NONHSAG044774
RP11-38P22.2
C14orf37
RP11-171I2.2
NONHSAG043043
NONHSAG043183
NONHSAG033214
ARHGAP11B
RP11-226L15.5
AC005154.5
NONHSAG015511
CTB-36H16.2
LINC00338
LINC00894
EIF4E2
NONHSAG047455
NONHSAG035211
NONHSAG019409
RABGGTB
RIMKLB
AC074117.10
ZNF204P
C7orf49
RP11-276H19.2
AC007038.7
FLG-AS1
NONHSAG008567
NR2F1-AS1
CTC-228N24.3
AC104135.2
WDFY3-AS2
UBAC2-AS1
ZNRD1-AS1
MYO19
RP11-477D19.2
PTCHD3P1
DHRS4-AS1
AC007405.6
CTC-338M12.3
LINC00669
RP11-819C21.1
RPPH1
CTD-3018O17.3
NONHSAG010965
CTC-241F20.3
RP13-487P22.1
NARG2
SNHG12
RP4-561L24.3
RP11-435B5.4
MIPEPP3
AC004158.2
ZNF404
BCL11A
MIR4453
RP5-1186N24.3
SNHG5
NONHSAG045257
LINC00473
AC091729.9
SNHG15
SULF1
RP11-1C8.4
NONHSAG052606
RP11-164P12.4
NONHSAG001617
H2AFZ
NONHSAG039347
RP11-182I10.3
MIR4458
ZBED3-AS1
CTD-2007H13.3
CTC-321K16.1
RPI002_007291
CTD-2127H9.1
CTD-2201E18.3
SAP30L-AS1
CTC-338M12.7
LOC100131564
RP11-398K22.12
RP5-1112D6.4
RP3-399L15.3
RP5-1074L1.1
RP3-406P24.3
GUSBP4
NONHSAG044971
RP3-460G2.2
NONHSAG045405
AC004837.5
INHBA-AS1
RP11-132A1.3
AC068610.3
ARHGEF2
NPSR1-AS1
NONHSAG048263
LINC00964
FAM83H-AS1
ZNF252P-AS1
RP11-115C21.2
CTD-2541M15.1
AF131215.9
AF131215.3
RP11-383J24.5
C1orf132
PPP1R26-AS1
ZNF674-AS1
RP11-453F18__B.1
RP11-506M13.3
BEND7
RP4-694A7.2
NONHSAG006189
RP11-22P4.1
KCNQ1OT1
RP11-727A23.5
RP11-631N16.2
PXN-AS1
RP11-885B4.1
RP11-359J14.2
NONHSAG010766
RP11-996F15.2
NONHSAG011576
RP11-412D9.4
RP1-43E13.2
RBM26-AS1
RP11-417J8.3
PAN3-AS1
LINC00339
TPTE2P5
SIPA1L1
DICER1-AS1
CHD8
SNHG10
RP11-752G15.6
RP11-566K19.6
RP11-680F8.4
LOXL1-AS1
ZNF205-AS1
RP11-529K1.2
SUZ12P
NBR2
MAP3K14-AS1
CTC-462L7.1
RP11-160O5.1
MIR22HG
RP1-59D14.3
MIR1-2
ZNF91
AD000090.2
AC009404.2
AC018737.1
TTN-AS1
AC016747.3
RP11-410E4.1
OSER1-AS1
RP4-564F22.5
U1
LINC00158
THAP7-AS1
PPIL2
RP1-85F18.6
CTA-217C2.1
RP5-1092A3.4
RP11-18H7.1
RP11-475N22.4
LINC00969
RP11-69E11.4
MAGI1
RP11-553L6.5
SCARNA10
SCARNA2
SNHG11
SNORA73B
U3
TSIX
HIF1A-AS2
AIRN
PINK1-AS
PCA3
SOX2-OT
A1BG-AS1
A2M-AS1
A2ML1-AS1
AATK-AS1
AB015752.3
ABCA11P
ABCC5-AS1
ABR
AC000120.7
AC002115.5
AC002116.7
AC002117.1
AC002310.12
AC002310.7
AC002398.11
AC002398.5
AC002401.1
AC002429.5
AC002454.1
AC002463.3
AC002480.2
AC002480.3
AC002480.5
AC002511.1
AC002539.1
AC002550.5
AC003051.1
AC003075.4
AC003077.1
AC003088.1
AC003090.1
AC003104.1
AC003665.1
AC003984.1
AC003991.3
AC004041.2
AC004053.1
AC004112.4
AC004158.3
AC004231.2
AC004237.1
AC004381.7
AC004448.5
AC004535.2
AC004538.3
AC010677.5
AC004691.5
AC004741.3
AC004840.9
AC004862.6
AC004870.3
AC004893.11
AC004901.1
AC004951.6
AC004967.7
AC004980.7
AC005037.3
AC005042.4
AC005042.5
AC005062.2
AC005104.3
AC005152.3
AC005224.2
AC005235.1
AC005237.4
AC005264.2
AC005306.3
AC005307.3
AC005329.7
AC005339.2
AC005355.1
AC005358.3
AC005532.5
AC005534.8
AC005537.2
AC005540.3
AC005562.1
AC005592.2
AC005606.14
AC005606.15
AC005616.1
AC005682.5
AC005740.5
AC005775.2
AC005786.7
AC005932.1
AC005944.2
AC005954.3
AC006115.3
AC006116.17
AC006116.24
AC006130.3
AC006160.5
AC006262.5
AC006277.2
AC006296.3
AC006369.2
AC006378.2
AC006460.2
AC006481.1
AC006547.13
AC006547.8
AC006994.2
AC007036.5
AC007040.7
AC007091.1
AC007092.1
AC007098.1
AC007128.1
AC007131.1
AC007131.2
AC007163.6
AC007192.6
AC007193.10
AC007193.6
AC007228.11
AC007246.3
AC007255.8
AC007283.5
AC007285.6
AC007285.7
AC007292.3
AC007292.4
AC007319.1
AC007364.1
AC007383.3
AC007383.4
AC007389.3
AC007392.3
AC007405.4
AC007461.2
AC007464.1
AC007551.3
AC007563.5
AC007566.10
AC007620.3
AC007679.3
AC007682.1
AC007773.2
AC007796.1
AC007879.2
AC007966.1
AC007970.1
AC008067.2
AC008174.3
AC008277.1
AC008592.7
AC008746.3
AC008753.6
AC008781.7
AC008937.2
AC009005.2
AC009052.12
AC009120.4
AC009120.6
AC009133.12
AC009133.15
AC009228.1
AC009236.1
AC009262.2
AC009264.1
AC009299.2
AC009313.1
AC009410.1
AC009478.1
AC009495.2
AC009495.4
AC009499.1
AC009501.4
AC009505.2
AC009518.8
AC009784.3
AC009961.3
AC010091.1
AC010145.4
AC010148.1
AC010149.4
AC010226.4
AC010504.2
AC010525.6
AC010525.7
AC010729.1
AC010733.4
AC010761.13
AC010761.6
AC010761.8
AC010761.9
AC010883.5
AC010884.1
AC010890.1
AC010967.2
AC010970.2
AC010982.1
AC011288.2
AC011306.2
AC011526.1
AC011747.6
AC011747.7
AC011752.1
AC011753.5
AC011998.1
AC012074.2
AC012307.3
AC012309.5
AC012358.8
AC012360.4
AC012360.6
AC012363.4
AC012370.2
AC074391.1
AC012487.2
AC012501.2
AC012593.1
AC012668.2
AC013472.3
AC013472.4
AC015691.13
AC015849.13
AC015849.16
AC015849.19
AC015849.2
AC015933.2
AC015971.2
AC015987.1
AC016629.8
AC016644.1
AC016682.1
AC016683.6
AC016700.2
AC016723.4
AC016725.4
AC016738.3
AC016738.4
AC016768.1
AC016831.7
AC016907.3
AC016910.1
AC016995.3
AC017002.1
AC017002.2
AC017048.3
AC017074.2
AC017099.3
AC017101.10
AC017116.11
AC018359.1
AC018462.2
AC018633.4
AC018647.3
AC018717.1
AC018730.1
AC018766.6
AC018799.1
AC018890.6
AC019048.1
AC019117.1
AC019118.2
AC019118.3
AC019185.4
AC019186.1
AC019330.1
AC020594.5
AC021016.8
AC021188.4
AC022007.5
AC022182.1
AC022816.2
AC023115.1
AC024084.1
AC024704.2
AC025165.8
AC026167.1
AC026188.1
AC026202.3
AC027119.1
AC027601.1
AC034220.3
AC034228.4
AC037445.1
AC046143.3
AC053503.11
AC058791.1
AC062028.1
AC062029.1
AC064852.4
AC064871.3
AC064872.1
AC067959.1
AC068196.1
AC068282.3
AC068490.2
AC068499.10
AC068718.1
AC068831.10
AC068831.15
AC068831.6
AC073046.25
AC073130.3
AC073236.3
AC073254.1
AC073316.1
AC073333.8
AC073342.12
AC073343.13
AC073479.1
AC073635.5
AC073834.3
AC073871.2
AC073957.15
AC074011.2
AC074138.3
AC074212.5
AC074286.1
AC074363.1
AC078883.3
AC078941.1
AC079135.1
AC079145.4
AC079305.11
AC079305.8
AC079610.1
AC079613.1
AC079742.4
AC079779.4
AC079807.2
AC079807.4
AC079922.3
AC083884.8
AC083949.1
AC084018.1
AC084082.3
AC084125.4
AC084193.1
AC084219.3
AC084219.4
AC084809.2
AC087294.2
AC087501.1
AC090044.1
AC090505.6
AC091133.1
AC091153.4
AC091729.8
AC091878.1
AC091969.1
AC092159.2
AC092168.2
AC092171.4
AC092295.4
AC092295.7
AC092301.3
AC092594.1
AC092614.2
AC092619.1
AC092620.2
NONHSAG029696
AC092687.5
AC092839.3
AC092839.4
AC093110.3
AC093171.1
AC093375.1
AC093388.3
AC093391.2
AC093415.2
AC093495.4
AC093627.12
AC093627.9
AC093818.1
AC093901.1
AC096558.1
AC096559.1
AC096579.13
AC096649.3
AC096669.1
AC096669.2
AC097467.2
AC097468.7
AC097500.2
AC097662.2
AC097721.2
AC098617.1
AC098820.3
AC098828.2
AC099344.2
AC099850.1
AC100830.3
AC103828.1
AC104134.2
AC104135.3
AC104389.28
AC104695.3
AC104699.1
AC104809.4
AC104820.2
AC105402.4
AC105461.1
AC105760.2
AC107057.2
AC107081.5
AC107218.3
AC108142.1
AC108463.1
AC108488.4
AC109828.1
AC112229.7
AC113189.5
AC113607.1
AC114763.1
AC114765.1
AC116366.6
AC124997.1
AC129929.5
AC131097.3
AC132217.4
AC133528.2
AC133680.1
AC137932.5
AC138035.2
AC139100.3
AC139887.4
AC142528.1
AC144449.1
AC144450.1
AC144521.1
AC147651.3
AC147651.4
AC147651.5
AC156455.1
AC226119.5
ACACA
ACAP2-IT1
ACBD6
ACKR2
ACTA2-AS1
ACTB
ACVR2B-AS1
AD000684.2
ADAMTS9-AS1
ADAMTS9-AS2
ADARB2-AS1
ADD1
ADD3
ADIPOR2
ADK
ADORA2A-AS1
AE000661.37
AES
AF001548.5
AF011889.2
AF011889.5
AF015720.3
AF064858.6
AF064860.5
AF121898.3
AF127577.10
AF127577.11
AF127577.8
AF127936.3
AF131216.6
AF131217.1
AF146191.4
AF196970.3
AF230666.2
AF240627.2
AGAP1-IT1
AGBL4-IT1
AHSA2
AJ003147.9
AJ006995.3
AJ006998.2
AKT3
AL035610.1
AL035610.2
AL109761.5
AL132709.5
AL133168.3
AL139819.1
AL157871.2
AL162759.1
AL163953.2
AL163953.3
AL449209.1
AL589743.1
ALG13
ALG8
ALG9-IT1
ALKBH3-AS1
ALMS1-IT1
ANKRD10-IT1
ANKRD18A
ANKRD44-IT1
ANP32B
ANXA4
AP000233.4
AP000235.2
AP000253.1
AP000282.2
AP000304.2
AP000330.8
AP000462.2
AP000472.2
AP000473.5
AP000473.6
AP000476.1
AP000487.5
AP000487.6
AP000525.9
AP000662.4
AP000688.14
AP000692.9
AP000695.6
AP000705.7
AP000797.3
AP000998.2
AP001053.11
AP001055.6
AP001062.7
AP001062.8
AP001172.2
AP001255.2
AP001258.4
AP001347.6
AP001429.1
APP
AP001469.7
AP001469.9
AP001596.6
AP001597.1
AP001604.3
AP001605.4
AP001619.2
AP001628.6
AP001627.1
AP002954.4
AP003025.2
AP003419.11
AP003419.16
AP003900.6
AP006216.12
AP006621.5
AP006621.8
AP006621.9
AP2B1
APBB2
APCDD1L-AS1
APH1A
APLP2
AQP4-AS1
ARAP1-AS1
ARFGAP3
ARGLU1
ARHGEF26-AS1
ARHGEF3-AS1
ARID1B
ARID2
ARMCX3-AS1
ASB16-AS1
ASH1L-AS1
ASPH
ASXL1
ATF2
ATG10
ATP11A-AS1
ATP1A1OS
ATP1B3-AS1
ATP5L
ATP6V0E2-AS1
ATP6V1E1
ATP8A2P1
ATXN8OS
B4GALT4-AS1
BACH1-IT1
BACH1-IT2
BACH1-IT3
BACH2
BAG6
BAIAP2-AS1
BAZ2A
RP5-1033H22.2
BCAS3
BCDIN3D-AS1
BCLAF1
BCR
BDNF-AS
BEND3P3
BHLHE40-AS1
BNIP2
BOK-AS1
BOLA3-AS1
BRD2-IT1
BREA2
BRWD1-AS1
BRWD1-IT1
BTBD2
BTRC
BVES-AS1
BZRAP1-AS1
C10orf11
EML3
C11orf80
C12orf75
C1QTNF9B-AS1
C1RL-AS1
C21orf91-OT1
C22orf43
C2CD3
C3orf58
C5orf45
C7orf55-LUC7L2
CA5BP1
CACTIN-AS1
CAHM
CALD1
CALM2
CAMTA1
CAPN10-AS1
CAPN15
CAPRIN1
CARS-AS1
CASC16
CASC2
CASC9
CASP8AP2
CAST
CBR3-AS1
CBR4
CCDC148-AS1
CCDC84
CCNG2
CCNL2
CD27-AS1
CD46
RP11-165D7.3
CDC27
CDC42-IT1
CDRT4
CEBPA-AS1
CECR7
CELF2-AS2
CEP192
CERS6-AS1
CFL1
CFLAR-AS1
CHRM3
CHRM3-AS2
CHTOP
CIRBP-AS1
CISD1
CLDN12
CLHC1
CLLU1
CLRN1-AS1
CMC1
CNIH3
CNOT10-AS1
CNTN4-AS2
COA1
COL4A2
COMMD1
CORO7
COTL1
COX10-AS1
CPB2-AS1
CROCCP2
CRYBB2P1
CRYM-AS1
CSDE1
CSNK1E
CSTF3-AS1
CT49
CT64
CTA-109P11.4
CTA-221G9.11
CTA-256D12.11
CTA-276F8.2
CTA-292E10.6
CTA-29F11.1
CTA-339C12.1
CTA-360L10.1
CTA-373H7.7
CTA-392E5.1
CTA-445C9.15
CTA-481E9.3
CTA-481E9.4
CTA-714B7.5
CTA-747E2.10
CTA-797E19.1
CTA-797E19.2
CTA-85E5.10
CTB-107G13.1
CTB-109A12.1
CTB-111H14.1
CTB-113P19.3
CTB-113P19.4
CTB-118N6.2
CTB-118N6.3
CTB-129O4.1
CTB-12A17.3
CTB-12O2.1
CTB-131B5.4
CTB-131B5.5
CTB-131K11.1
CTB-147C22.9
CTB-161K23.1
CTB-161M19.4
CTB-167B5.1
CTB-171A8.1
CTB-175E5.7
CTB-175P5.4
CTB-178M22.1
CTB-179K24.4
CTB-180A7.6
CTB-186G2.4
CTB-25B13.12
CTB-25B13.13
CTB-25J19.9
CTB-31N19.3
CTB-31O20.8
CTB-32H22.1
CTB-35F21.1
CTB-43E15.3
CTB-46B19.2
CTB-47B11.3
CTB-49A3.2
CTB-50L17.9
CTB-51A17.1
CTB-55O6.12
CTB-57H20.1
CTB-58E17.1
CTB-58E17.3
CTB-58E17.9
CTB-60E11.4
CTB-92J24.3
CTC-210G5.1
CTC-232P5.1
CTC-254B4.1
CTC-260E6.6
CTC-268N12.2
CTC-268N12.3
CTC-273B12.8
CTC-277H1.7
CTC-281M20.1
CTC-297N7.7
CTC-301O7.4
CTC-325H20.4
CTC-329D1.2
CTC-338M12.2
CTC-338M12.6
CTC-338M12.9
CTC-340A15.2
CTC-347C20.2
CTC-359M8.1
CTC-360P9.4
CTC-379B2.4
CTC-419K13.1
CTC-425O23.2
CTC-429C10.2
CTC-429P9.1
CTC-429P9.2
CTC-429P9.3
CTC-429P9.4
CTC-436P18.1
CTC-436P18.3
CTC-444N24.6
CTC-444N24.8
CTC-453G23.5
CTC-453G23.8
CTC-454I21.4
CTC-457E21.9
CTC-458I2.2
CTC-459I6.1
CTC-467M3.1
CTC-471J1.2
CTC-471J1.8
CTC-479C5.17
CTC-497E21.5
CTC-498J12.3
CTC-498M16.2
CTC-503J8.6
CTC-504A5.1
CTC-506B8.1
CTC-507E2.1
CTC-510F12.2
CTC-510F12.4
CTC-512J12.4
CTC-513N18.6
CTC-524C5.2
CTC-525D6.1
CTC-535M15.2
CTC-542B22.2
CTC-546K23.1
CTC-548K16.2
CTC-548K16.5
CTC-550B14.7
CTC-552D5.1
CTC-559E9.6
CTC-559E9.8
CTC-564N23.2
CTC-573M9.1
CTC-575N7.1
CTC-782O7.1
CTC-806A22.1
CTD-2001C12.1
CTD-2002H8.2
CTD-2006C1.12
CTD-2006C1.2
CTD-2007L18.5
CTD-2008L17.1
CTD-2008L17.2
CTD-2012J19.3
CTD-2012K14.6
CTD-2013N24.2
CTD-2015H3.2
CTD-2015H6.3
CTD-2017C7.1
CTD-2017C7.2
CTD-2017D11.1
CTD-2020K17.1
CTD-2021H9.2
CTD-2021J15.1
CTD-2023M8.1
CTD-2023N9.1
CTD-2024I7.13
CTD-2026D20.2
CTD-2026K11.2
CTD-2031P19.5
CTD-2033A16.3
CTD-2034I21.1
CTD-2034I4.1
CTD-2034I4.2
CTD-2035E11.3
CTD-2036P10.3
CTD-2037K23.2
CTD-2047H16.2
CTD-2047H16.4
CTD-2049O4.1
CTD-2058B24.3
CTD-2066L21.3
CTD-2081C10.1
CTD-2083E4.4
CTD-2090I13.1
CTD-2113L7.1
CTD-2116N24.1
CTD-2118P12.1
CTD-2130O13.1
CTD-2134A5.4
CTD-2135D7.2
CTD-2135J3.3
CTD-2140G10.1
CTD-2140G10.2
CTD-2147F2.1
CTD-2147F2.2
CTD-2152M20.2
CTD-2154I11.2
CTD-2175A23.1
CTD-2184D3.7
CTD-2185K10.1
CTD-2192J16.21
CTD-2196E14.3
CTD-2196E14.4
CTD-2196E14.5
CTD-2201E9.4
CTD-2201G3.1
CTD-2201I18.1
CTD-2203K17.1
CTD-2213F21.2
CTD-2215L10.1
CTD-2228K2.5
CTD-2231E14.8
CTD-2248H3.1
CTD-2251F13.1
CTD-2260A17.1
CTD-2267D19.2
CTD-2267D19.6
CTD-2269F5.1
CTD-2270L9.4
CTD-2272D18.1
CTD-2284J15.1
CTD-2288O8.1
CTD-2291D10.2
CTD-2291D10.4
CTD-2293H3.2
CTD-2307P3.1
CTD-2308N23.2
CTD-2313N18.5
CTD-2314B22.2
CTD-2319I12.4
CTD-2336H13.2
CTD-2336O2.1
CTD-2337A12.1
CTD-2341M24.1
CTD-2342J14.6
CTD-2349P21.10
CTD-2349P21.11
CTD-2349P21.5
CTD-2350C19.1
CTD-2353F22.1
CTD-2369P2.5
CTD-2369P2.8
CTD-2376I20.1
CTD-2378E21.1
CTD-2384A14.1
CTD-2384B11.2
CTD-2503O16.4
CTD-2506J14.1
CTD-2509G16.5
CTD-2514K5.2
CTD-2515A14.1
CTD-2515C13.2
CTD-2516F10.2
CTD-2517M22.17
CTD-2521M24.6
CTD-2521M24.9
CTD-2524L6.3
CTD-2525I3.5
CTD-2525I3.6
CTD-2527I21.14
GRAMD1A
CTD-2528L19.6
CTD-2529P6.3
CTD-2530N21.4
CTD-2532K18.1
CTD-2536I1.1
CTD-2537I9.12
CTD-2537O9.1
CTD-2538G9.5
CTD-2541J13.2
CTD-2542L18.1
CTD-2544M6.1
CTD-2545M3.2
CTD-2547H18.1
CTD-2555K7.2
CTD-2555O16.2
CTD-2560E9.3
CTD-2560K21.6
CTD-2561F5.1
CTD-2561J22.5
CTD-2562J15.6
CTD-2562J17.2
CTD-2562J17.4
CTD-2571L23.6
CTD-2571L23.8
CTD-2572N17.1
CTD-2574D22.4
CTD-2583P5.1
CTD-2587H24.5
CTD-2587M2.1
CTD-2616J11.10
CTD-2619J13.14
CTD-2619J13.3
CTD-2619J13.8
CTD-2619J13.9
CTD-2620I22.1
CTD-2622I13.3
CTD-2630F21.1
CTD-2636A23.2
CTD-2643K12.2
CTD-2643K12.3
CTD-2647L4.1
CTD-2651B20.1
CTD-2651B20.3
CTD-2651B20.6
CTD-2651B20.7
CTD-2653D5.1
CTD-2659N19.10
CTD-2666L21.1
CTD-3001H11.1
CTD-3006G17.2
CTD-3032J10.2
CTD-3037G24.3
CTD-3049M7.1
CTD-3065B20.3
CTD-3074O7.12
CTD-3074O7.5
CTD-3076O17.2
CTD-3088G3.6
CTD-3092A11.2
CTD-3099C6.7
CTD-3105H18.7
CTD-3113P16.5
CTD-3118D11.2
CTD-3126B10.1
CTD-3137H5.1
CTD-3138B18.5
CTD-3138B18.6
CTD-3138F19.1
CTD-3179P9.1
CTD-3184A7.4
CTD-3185P2.2
CTD-3187F8.14
CTD-3193O13.13
CTD-3193O13.14
CTD-3195I5.1
CTD-3222D19.5
CTD-3239E11.2
CTNNB1
CUL3
CXorf40B
CYP1B1-AS1
CYP4A22-AS1
CYSTM1
DACT3-AS1
DAZAP1
DAZAP2
DCTN1-AS1
DCUN1D2-AS
DDHD2
DDX11-AS1
DDX17
LINC00521
DDX5
DENND5B-AS1
RP11-557C18.3
DGUOK-AS1
DIAPH2-AS1
DIAPH3-AS1
DIAPH3-AS2
DIO2-AS1
DISC1FP1
DISC1-IT1
NONHSAG013533
DLGAP1-AS1
DLGAP1-AS2
DLGAP1-AS4
DLX6-AS1
DMXL1
DNAJB4
DNAJB6
DNAJC10
DNAJC27-AS1
DNAJC3-AS1
DNAJC9
DNM1P35
DNMBP-AS1
DPH6-AS1
DPYD-AS1
DPYD-IT1
DSCAM-IT1
AP001432.14
DTNA
DYNLL1-AS1
E2F3-IT1
EAF1-AS1
EEA1
EFCAB14-AS1
EGFEM1P
EGFR-AS1
EGLN3
EHHADH-AS1
EID1
EIF3A
EIF3B
EIF3J-AS1
NONHSAG036921
EIF4G2
ELF2
ELOVL2-AS1
EMX2OS
ENAH
ENO1-IT1
ENTPD1-AS1
ENTPD3-AS1
EP400NL
EPB41L4A-AS1
PTPN4
EPHA1-AS1
EPN2
EPN2-AS1
ERBB2IP
ERCC1
ERGIC1
ERI1
ERI3
ERVH48-1
ERVK3-1
EWSR1
EXOC3
EXTL3
EXTL3-AS1
FAM122B
FAM129B
FAM13A
FAM13A-AS1
FAM149B1
FAM157A
FAM157C
FAM216A
FAM217A
FAM222A-AS1
FAM66D
FAM85B
FANCD2OS
FAR1-IT1
FARP1-AS1
FAXDC2
FBL
NONHSAG013802
ZNF644
FENDRR
FER1L6-AS2
FERMT2
FGF14-IT1
RP11-350N15.3
FKRP
FLNB-AS1
FMR1-AS1
FNDC3B
FOXD2-AS1
FOXP1-AS1
FOXP2
FRMD6-AS2
FTO-IT1
FUBP3
RP11-388M20.7
GACAT1
GAS5-AS1
GAS6-AS1
GATAD2A
GDNF-AS1
GHRLOS
GIGYF2
GK-AS1
GLRX
GLS
GLYCTK-AS1
GNG12-AS1
GOLGA6L5
GOLGA8M
GON4L
GPATCH2L
GPC5-IT1
GPC6-AS1
GPC6-AS2
GRM7-AS3
GRTP1-AS1
GS1-122H1.2
GS1-124K5.11
GS1-179L18.1
GS1-256O22.5
GS1-259H13.2
GS1-393G12.12
GS1-433O24.1
GS1-57L11.1
GS1-600G8.3
GS1-600G8.5
GSK3B
GUSBP5
H1FX-AS1
HAND2-AS1
HAR1B
HCCAT3
HCG17
HCG25
HCP5
HECW1-IT1
HHIP-AS1
HIATL2
HIGD1A
HKR1
HLA-AS1
HLA-F-AS1
HLCS-IT1
HM13
HMBOX1-IT1
HMGA1
HMGN2P28
HN1L
HNF1A-AS1
HNRNPA3
HNRNPD
HNRNPH1
HNRNPL
HOXA3
HOXA-AS2
HOXA-AS3
HOXB-AS1
HOXC5
HOXC-AS2
HPN-AS1
hsa-mir-6080
hsa-mir-8072
AC023085.1
HSP90AA1
HSPA8
HSPA9
HTR7P1
HYI-AS1
IDI2-AS1
IFNAR2
IFNG-AS1
IGHV3-19
IL20RB-AS1
RP11-49C24.1
ILF3
ILF3-AS1
IMMP1L
INTS6-AS1
IPO9-AS1
IQCH-AS1
ITCH-IT1
ITFG1
ITFG2
ITGB5-AS1
ITPK1-AS1
JAG1
JAZF1-AS1
JMJD1C
JRK
JRKL-AS1
KB-1043D8.6
KB-1047C11.1
KB-1047C11.2
KB-1208A12.3
KB-1615E4.2
KB-318B8.7
KB-431C1.4
KCNIP2-AS1
KCNMB2-IT1
KCNQ1-AS1
KCNQ5-IT1
KCNS3
KCP
KCTD21-AS1
KDM4A-AS1
KDM5C-IT1
KHDC1
KIAA0196-AS1
KIF9-AS1
KIRREL3-AS1
KIRREL-IT1
KLHL7
KRTAP5-AS1
KTN1-AS1
L34079.4
LA16c-306E5.2
LA16c-316G12.2
LA16c-321D4.2
LA16c-358B7.3
LA16c-366D1.3
LA16c-366D3.1
LA16c-390E6.3
LA16c-395F10.2
LA16c-444G7.1
LARGE-AS1
LARP4B
LARS2-AS1
LBX2-AS1
LEF1-AS1
LENG8-AS1
LHFPL3-AS1
LIFR-AS1
LIMD1-AS1
LIN52
LINC00032
LINC00085
LINC00094
LINC00116
LINC00152
LINC00159
LINC00174
LINC00189
LINC00211
LINC00221
LINC00240
LINC00242
LINC00243
LINC00271
LINC00273
LINC00276
LINC00278
LINC00284
LINC00290
LINC00299
LINC00301
LINC00305
LINC00310
LINC00311
LINC00313
LINC00319
LINC00324
LINC00341
LINC00342
LINC00343
LINC00348
LINC00351
LINC00355
LINC00359
LINC00393
LINC00423
LINC00426
LINC00443
LINC00457
LINC00461
LINC00467
LINC00470
LINC00471
LINC00476
LINC00478
LINC00482
LINC00486
LINC00487
LINC00491
LINC00499
NONHSAG037529
LINC00505
LINC00519
LINC00520
LINC00534
LINC00536
LINC00574
LINC00578
LINC00582
LINC00587
LINC00589
LINC00592
LINC00595
LINC00607
LINC00609
LINC00616
LINC00617
LINC00620
LINC00624
LINC00630
LINC00639
LINC00640
LINC00645
LINC00648
LINC00649
LINC00663
LINC00665
LINC00670
LINC00678
LINC00689
LINC00693
LINC00698
LINC00707
LINC00839
LINC00842
LINC00847
LINC00852
LINC00854
LINC00856
LINC00861
LINC00863
LINC00870
LINC00871
LINC00877
LINC00879
LINC00880
NONHSAG035666
LINC00883
LINC00884
LINC00886
LINC00887
LINC00898
LINC00907
LINC00909
LINC00910
LINC00922
LINC00924
LINC00925
LINC00926
LINC00936
LINC00937
LINC00941
LINC00944
LINC00959
LINC00963
LINC00968
LINC00970
LINC00971
LINC00972
LINC00977
LIPE-AS1
LL0XNC01-7P3.1
LL22NC03-86D4.1
LL22NC03-86G7.1
LMCD1-AS1
LNX1-AS1
LOC100128714
LOC100129931
LOC100506844
LOC284801
LOC340515
LOC645513
LOC728613
LOC730101
LPP-AS2
LRP4-AS1
LRRC8C
LRRFIP2
LUCAT1
LY86-AS1
LYPLA1
LYST
LZTS1-AS1
MACROD2-IT1
MAFG-AS1
MAGI1-AS1
MAGI2-IT1
MAMDC2-AS1
MAN1A2
MAPKAP1
MAPKAPK5-AS1
MAPT-AS1
MARK3
MATN1-AS1
MBD5
MBNL1
MCM3AP-AS1
MECP2
MED15
MED4-AS1
MEF2C-AS1
MEF2D
MEMO1
METTL8
MFAP3
MFI2-AS1
MGAT4C
MGST1
MIR10A
MIR137HG
MIR142
AC131025.8
MIR146A
MIR155HG
MIR181A2HG
MIR205HG
MIR210HG
MIR24-2
GNAS-AS1
MIR302B
MIR31HG
MIR4519
MIR4523
MIR503HG
MIR600HG
MIR940
MIRLET7DHG
MIS18A-AS1
MKNK1-AS1
MLK7-AS1
MLLT10
MME-AS1
MMP24-AS1
MMRN2
MORC2-AS1
MORF4L1
MORF4L2
MORF4L2-AS1
MRPL23-AS1
MRVI1-AS1
MSH2
MST1
MT1X
MTERFD2
MTPAP
MT-RNR1
MYB-AS1
MYCBP2-AS1
MYLK-AS1
N4BP2L1
NAALADL2-AS2
NAALADL2-AS3
NALCN-AS1
NAP1L4
NAV2-AS2
NBPF18P
NCBP2-AS1
NCOA7-AS1
NDUFA6-AS1
NDUFAF2
NDUFB2
NEGR1-IT1
NFX1
NISCH
NKTR
NOP14-AS1
NOVA1-AS1
NPHP3-AS1
NPLOC4
NPPA-AS1
NR2F2-AS1
NREP-AS1
NRG1-IT1
NRG1-IT2
ZNF346-IT1
NSMCE2
NSRP1
NUCB1-AS1
NUMB
NUP62
NUPL2
OAZ1
OCIAD1-AS1
OGFR-AS1
OOEP-AS1
OPA1-AS1
OSBPL10-AS1
OSTM1-AS1
PAFAH1B1
PAFAH1B2
PAIP2
PARGP1
PARL
PART1
PAXBP1-AS1
PBX1
PBX2
PCAT2
PCAT4
PCAT7
PCBP1-AS1
PCCA-AS1
PCDH7
PCDH9-AS2
PCNP
PCOLCE-AS1
PCYT1B-AS1
PDCD4-AS1
PDE10A
PDE7A
RPP14
PDLIM5
ERVK13-1
PDXDC2P
PEAK1
PHB2
PHF14
PHKA2-AS1
PICALM
PIGL
PIK3C2A
PITPNA-AS1
PITRM1-AS1
PLCB1-IT1
PLK1S1
PMM2
PMS2P9
PNPLA8
POLR2J4
POM121C
PPAP2A
PPHLN1
PPIG
PPP1CB
PPP2R5C
PPP2R5E
PRC1-AS1
PRIM2
PRKAR2A-AS1
PRKCE
PRKG1-AS1
PRMT5-AS1
PROSER2-AS1
PROX1-AS1
PRR4
PRR7-AS1
PRRT3-AS1
PRSS51
PSMD5-AS1
PSMD6-AS2
PSMG3-AS1
PSORS1C3
PTBP2
PTCH1
PTEN
PTGES3
PTOV1-AS1
PTPN12
PVRL3-AS1
R3HDM1
RAB10
RAB11B-AS1
RAB1A
RAB3GAP2
RAB7A
RAD51-AS1
RAI1-AS1
RALY
RAMP2-AS1
RASSF8
RASSF8-AS1
RB1CC1
RBFADN
RBM25
RBM39
RBMS3-AS3
RCHY1
RPI002_001459
RGS5
RHOA-IT1
RMDN2-AS1
RMRPP2
RMST
RN7SK
RN7SKP130
RNASEH2B-AS1
RNF157-AS1
RNF19A
RNF216-IT1
RNF216P1
RNF219-AS1
RNU12
RP1-101K10.6
RP1-102G20.5
RP1-102H19.6
RP11-106M3.1
RP11-100L22.2
RP11-100L22.3
RP11-100M12.2
RP11-100M12.3
RP11-1017G21.4
RP11-101E7.2
RP11-101O21.1
RP11-101P17.9
RP11-1020A11.2
RP11-1035H13.2
RP11-1038A11.3
[truncated: 3,065 more rows]
