# Supplementary material for: SGII: Systematic Identification of Essential lncRNAs in Mouse and Human Genome With lncRNA-Protein-Protein Heterogeneous Interaction Network
Source: Front Genet. 2022 Mar 21;13:864564. doi: 10.3389/fgene.2022.864564 (PMC8978670; doi:10.3389/fgene.2022.864564)
Supplement: Supplementary file 3 [file Table1.XLSX]

## Sheet: Table S1
Table S1 - Human essential lncRNAs
Name	Type	PMID
AIRNa	essential lncRNA	29483092
RMRP	essential lncRNA	31551465
TUG1a	essential lncRNA in cancer cell	26336870
HOTAIRa	essential lncRNA in cancer cell	26208723
LINC00460	essential lncRNA in cancer cell	31364108
CCAT2	essential lncRNA in cancer cell	33125134
HOTTIP	essential lncRNA in cancer cell	33000231
HULC	essential lncRNA in cancer cell	30551459
KCNQ1OT1	essential lncRNA in cancer cell	31909901
DLX6-AS1	essential lncRNA in cancer cell	33035382
BACE1-AS	essential lncRNA in cancer cell	33667514
ATXN8OS	essential lncRNA in cancer cell	31173245
NPSR1-AS1	essential lncRNA in cancer cell	33008585
HOXA-AS3	essential lncRNA in cancer cell	30963785
ZEB2-AS1	essential lncRNA in cancer cell	32277632
MIR7-3HG	essential lncRNA in cancer cell	32035086
PCAT6	essential lncRNA in cancer cell	27458097
MIR155HG	essential lncRNA in cancer cell	31161625
HOXA11-AS	essential lncRNA in cancer cell	29034803
FOXD2-AS1	essential lncRNA in cancer cell	32558350
LINC00707	essential lncRNA in cancer cell	31213848
PCAT7	essential lncRNA in cancer cell	29275424
CDKN2B-AS1	essential lncRNA in cancer cell	33325535
HNF1A-AS1	essential lncRNA in cancer cell	28791380
LPP-AS2	essential lncRNA in cancer cell	32962742
TP73-AS1	essential lncRNA in cancer cell	34007135
AGAP2-AS1	essential lncRNA in cancer cell	30525219
FEZF1-AS1	essential lncRNA in cancer cell	26848625
PCA3	essential lncRNA in cancer cell	28864116
SOX2-OT	essential lncRNA in cancer cell	32407168
LUCAT1	essential lncRNA in cancer cell	31789465
LINC00857	essential lncRNA in cancer cell	26862852
HOTAIRM1	essential lncRNA in cancer cell	31691127
INHBA-AS1	essential lncRNA in cancer cell	33090398
DANCR	essential lncRNA in cancer cell	32964966
LINC00525	essential lncRNA in cancer cell	31991382
CRNDE	essential lncRNA in cancer cell	30554121
RHPN1-AS1	essential lncRNA in cancer cell	31525429
EGFR-AS1	essential lncRNA in cancer cell	30138934
ACTA2-AS1	essential lncRNA in cancer cell	30664183
LINC-ROR	essential lncRNA in cancer cell	26898939
DDX11-AS1	essential lncRNA in cancer cell	32054332
LINC00974	essential lncRNA in cancer cell	31596614
MEG3a	tumor suppressor genes	22393162
XISTa	tumor suppressor genes	33400246
GAS5a	tumor suppressor genes	23443164
STARD13a	tumor suppressor genes	27844181
NRONa	tumor suppressor genes	29772429
FENDRRa	tumor suppressor genes	32134466
NEAT1a	tumor suppressor genes	32693640
TINCRa	tumor suppressor genes	31500623
ZNF674-AS1	tumor suppressor genes	27896271
LINC00052	tumor suppressor genes	27351280
TUSC7	tumor suppressor genes	27002617
WT1-AS	tumor suppressor genes	26462627
CASC2	tumor suppressor genes	28621238
MIR31HG	tumor suppressor genes	30176933
MIR22HG	tumor suppressor genes	30856284
PXN-AS1	tumor suppressor genes	31488171
LINC00364	tumor suppressor genes	29254221
FGF13-AS1	tumor suppressor genes	30771425
GAS5-AS1	tumor suppressor genes	32072565
LINC00887	tumor suppressor genes	33413358
a Indicate the homologous mouse lncRNAs of these human lncRNAs are in the LPPI network of mouse.
